# Supplementary material for: HIV-induced membraneless organelles orchestrate post-nuclear entry steps
Source: J Mol Cell Biol. 2022 Oct 31;14(11):mjac060. doi: 10.1093/jmcb/mjac060 (PMC10117160; doi:10.1093/jmcb/mjac060)
Supplement: mjac060_Supplemental_Files [file mjac060_supplemental_files.zip]

Archive with 4 entries (4 files):
- Supplementary Material and table.docx
- video 1.avi
- video 2.avi
- video 3.avi
